# Supplementary material for: Impact of Backbone Substitution on Organocatalytic Activity of Sterically Encumbered NHC in Benzoin Condensation
Source: Molecules. 2024 Apr 10;29(8):1704. doi: 10.3390/molecules29081704 (PMC11051995; doi:10.3390/molecules29081704)
Supplement: Supplementary file 1 [file molecules-29-01704-s001.zip]

Archive with 1 entries (1 files):
- molecules-2917872-supplementary.pdf
